# Supplementary material for: Melatonin Enhances Thermal Resilience and Extends Worker Lifespan in Apis cerana via Redox–Metabolic Reprogramming
Source: Insects. 2026 Apr 1;17(4):379. doi: 10.3390/insects17040379 (PMC13115802; doi:10.3390/insects17040379)
Supplement: Supplementary file 1 [file insects-17-00379-s001.zip]

Archive with 2 entries (2 files):
- Statistical analysis.xlsx
- Supplementary Figures-qpcr-GAPDH.jpg
