# Supplementary material for: Melatonin Enhances Thermal Resilience and Extends Worker Lifespan in Apis cerana via Redox–Metabolic Reprogramming
Source: Insects. 2026 Apr 1;17(4):379. doi: 10.3390/insects17040379 (PMC13115802; doi:10.3390/insects17040379)
Supplement: Supplementary file 1 [file insects-17-00379-s001.zip › Statistical analysis.xlsx]

## Sheet: Sheet1
Table S1 Statistical analysis
Supplementary table S1
Melatonin enhances colony weight increment during high temperature days
Control	Melatonin (20 μg/ml)
0.93	1.9
0.92	0.82
0.83	1.28
0.95	1.55
0.5	1
0.53	0.7
0.76	1.2
1.12	1.23
0.58	1.09
Supplementary table S2
Proboscis Extension Response (PER) Under Heat Stress and Melatonin Treatment
	35℃						37℃
sucrose solution concentration	Control (0 μg/ml)/％			Melatonin (20 μg/ml)/％			Control (0 μg/ml)/％			Melatonin (20 μg/ml)/％
0.1	50	50	55	70	75	75	50	55	55	75	80	80
0.3	50	55	55	70	85	80	55	60	60	85	90	90
1	55	60	60	75	80	80	55	60	60	90	90	85
3	60	65	70	80	80	85	60	65	60	90	90	95
10	80	75	70	85	85	90	70	70	75	90	90	95
30	75	80	80	90	95	95	75	80	80	95	95	100
Supplementary table S3
Antioxidant and detoxification enzyme activities under heat stress and melatonin treatment, and the effects of melatonin on ROS scavenging and antioxidant defense in bees exposed to high temperatures
		Hemolymph												Head
		Control at 35℃			melatonin at 35℃			Control at 37℃			melatonin at 37℃			Control at 35℃			melatonin at 35℃			Control at 37℃			melatonin at 37℃
GST activity	DAY4	144.444	213.699	97.0149	520.635	359.452	685.373	530.159	411.781	348.955	166.222	122.959	223.284	0.594391	0.51	0.509683	0.770671	0.774341	0.715894	1.24902	1.37941	1.21986	0.671386	0.668089	0.689786
	DAY11	111.836	121.836	108.273	92.7869	136.721	60.6061	184.653	211.032	195.045	6.7541	40.5246	24.9697	1.22018	1.10475	0.989333	0.448217	0.388455	0.403396	0.947645	0.964571	0.7615	0.518089	0.533789	0.533789
CarE activity	DAY4	0.625311	0.758311	0.76031	0.558311	0.457311	0.592311	0.491311	0.424311	0.536	1.023	0.957	0.693	0.023904	0.028002	0.031075	0.024363	0.029369	0.026365	0.016921	0.025185	0.022824	0.054125	0.050282	0.05989
	DAY11	0.067	0.089311	0.089311	0.960311	0.692311	0.625311	0.223311	0.29311	0.357311	0.156311	0.29311	0.156311	0.010288	0.012346	0.00823	0.045366	0.054688	0.06401	0.017597	0.042937	0.013373	0.018284	0.033957	0.026121
P450 activity	DAY4	0.0386075	0.03809	0.03833	0.036715	0.038715	0.037715	0.047274	0.047724	0.0475	0.0399575	0.03977	0.0387637	0.003718	0.003683	0.003721	0.00375341	0.00378749	0.00366045	0.005517	0.00522	0.00558765	0.004433	0.004524	0.00445678
	DAY11	0.043635	0.04401	0.0437225	0.0432575	0.0412425	0.042756	0.052575	0.051909	0.0512	0.044385	0.0432575	0.0418212	0.008248	0.008282	0.00815489	0.0104446	0.00750448	0.00897452	0.008569	0.008568	0.00868542	0.008348	0.008098	0.00803551
ROS	DAY4	584906	593251	604943	415329	404836	425310	658143	676455	682514	570969	571220	585595
	DAY11	298895	301313	299159	131712	136567	135881	448180	484185	489391	379051	375823	393538
Supplementary table S4
Differential expression statistics for key genes in treatment (G2) versus control (G1) under heat stress at 35°C and 37°C on Day 4 and Day 11
Gene	Temperature	Day	G2_vs_G1_log2FoldChange	G2_vs_G1_Pvalue	G2_vs_G1_FDR
HSC70-4	35°C	D4	1.8856	0.000123168	0.0318629
	35°C	D11	-1.94411	0.000140337	0.033977
	37°C	D4	2.35083	9.91324e-05	0.0273174
	37°C	D11	-0.963745	0.000127083	0.0321686
CRYAA	35°C	D4	1.17209	0.000152059	0.0356945
	35°C	D11	-1.62464	0.000108483	0.00983788
	37°C	D4	1.72767	5.82466e-05	0.00619825
	37°C	D11	-1.90047	0.000193408	0.0151351
l(2)efl	35°C	D4	1.24607	0.000207527	0.0158721
	35°C	D11	0.0600241	0.000228881	0.0446348
	37°C	D4	1.89619	3.58815e-05	0.0043803
	37°C	D11	-1.43351	9.61885e-06	0.00154583
FAR1	35°C	D4	1.84834	0.000152137	0.0125424
	35°C	D11	1.89902	0.000123168	0.0337429
	37°C	D4	2.99666	1.41249e-14	1.05488e-11
	37°C	D11	2.06167	3.43883e-05	0.00430197
FARwat	35°C	D4	2.26645	0.00054938	0.0315607
	35°C	D11	2.46564	0.000921909	0.0416532
	37°C	D4	2.06509	0.00124989	0.0494348
	37°C	D11	1.89168	1.00434e-06	0.000231839
FAR1-like	35°C	D4	2.94577	7.9962e-06	0.00137279
	35°C	D11	2.04404	0.000301731	0.0214625
	37°C	D4	3.09974	0.000202702	0.015597
	37°C	D11	2.40522	0.00026901	0.0198567
PMP34	35°C	D4	2.13903	3.63183e-05	0.0384883
	35°C	D11	1.88352	1.2953e-05	0.0212915
	37°C	D4	1.33383	2.61697e-05	0.0302545
	37°C	D11	3.8796	3.65114e-05	0.0356042
GST-like	35°C	D4	1.8865	8.8693e-12	5.63954e-08
	35°C	D11	-1.80721	0.000152059	0.0356945
	37°C	D4	1.64432	8.25e-05	0.0243243
	37°C	D11	-2.67281	5.98e-05	0.0188173
Supplementary table S5
Melatonin upregulated the expression of FAR1, FAR-wat, FAR1-like, and PMP34, while bidirectionally regulating the heat shock protein– and glutathione S-transferase–related genes HSC70-4, CRYAA, l(2)efl, and GST-like
		unpaired student’s t-test
	Gene	Temperature	Day	P value	t value	df	F value
housekeeping gene:β-actin	HSC70-4	35°C	D4	0.0447	2.887	4	742.2
		35°C	D11	0.002	6.930	4	4.216
		37°C	D4	0.009	4.739	4	18.25
		37°C	D11	0.005	5.708	4	2.469
	CRYAA	35°C	D4	0.0099	4.614	4	5.042
		35°C	D11	0.01	4.188	4	1.492
		37°C	D4	0.03	3.345	4	1.034
		37°C	D11	0.006	5.209	4	3.672
	l(2)efl	35°C	D4	0.0256	3.468	4	1.449
		35°C	D11	—	—	—	—
		37°C	D4	0.02	3.603	4	20.81
		37°C	D11	0.01	4.555	4	1.105
	FAR1	35°C	D4	<0.0001	20.35	4	11.36
		35°C	D11	0.005	5.550	4	1.227
		37°C	D4	0.004	5.914	4	109
		37°C	D11	0.04	2.959	4	3.161
	FARwat	35°C	D4	0.002	7.173	4	9.645
		35°C	D11	0.03	3.309	4	1.647
		37°C	D4	<0.0001	30.49	4	141.9
		37°C	D11	0.004	5.910	4	2.265
	FAR1-like	35°C	D4	0.0084	4.840	4	145.4
		35°C	D11	0.04	2.957	4	23.48
		37°C	D4	<0.0001	10.00	4	10.05
		37°C	D11	0.02	3.661	4	15.24
	PMP34	35°C	D4	0.0058	5.369	4	18.18
		35°C	D11	0.02	3.948	4	205.9
		37°C	D4	0.05	2.817	4	138.1
		37°C	D11	0.004	6.025	4	42.97
	GST-like	35°C	D4	0.0024	6.845	4	1.182
		35°C	D11	0.003	6.432	4	4.984
		37°C	D4	0.04	2.906	4	11.24
		37°C	D11	<0.0001	9.828	4	1.522
housekeeping gene:GAPDH	HSC70-4	35°C	D4	0.003	6.741	4	1.713
		35°C	D11	<0.001	12.23	4	13.94
		37°C	D4	0.03	3.185	4	2
		37°C	D11	0.0149	4.096	4	16.21
	CRYAA	35°C	D4	0.003	6.369	4	1.179
		35°C	D11	0.005	5.657	4	1.241
		37°C	D4	0.03	3.184	4	6.112
		37°C	D11	—	—	—	—
	l(2)efl	35°C	D4	<0.001	15.59	4	1.778
		35°C	D11	0.03	3.3	—	2.937
		37°C	D4	<0.001	12.31	4	3.162
		37°C	D11	0.0004	10.78	4	1.262
	FAR1	35°C	D4	0.007	5.189	4	100.7
		35°C	D11	0.002	6.773	4	1.247
		37°C	D4	0.001	7.914	4	6.839
		37°C	D11	0.0487	2.801	4	5.556
	FARwat	35°C	D4	0.002	6.952	4	4.754
		35°C	D11	0.02	3.777	4	1.63
		37°C	D4	0.001	8.104	4	1442
		37°C	D11	0.0004	10.88	4	1.231
	FAR1-like	35°C	D4	<0.001	8.628	4	59.47
		35°C	D11	0.03	3.4	4	1.983
		37°C	D4	0.01	4.139	4	9.187
		37°C	D11	0.0023	6.93	4	6.386
	PMP34	35°C	D4	0.04	2.94	4	50.29
		35°C	D11	0.04	3.066	4	1.764
		37°C	D4	0.03	3.273	4	1.009
		37°C	D11	0.0121	4.359	4	1758
	GST-like	35°C	D4	0.006	5.248	4	4.476
		35°C	D11	0.02	3.723	4	3.576
		37°C	D4	<0.001	10.55	4	2.061
		37°C	D11	0.0112	4.457	4	143
